# Supplementary material for: Relevance of prematurity and foetal growth restriction for romantic relationships, health-risk behaviours, and socio-economic outcomes in adulthood
Source: Eur J Public Health. 2026 Jul 14;36(4):ckag105. doi: 10.1093/eurpub/ckag105 (PMC13368824; doi:10.1093/eurpub/ckag105)
Supplement: ckag105_Supplementary_Data [file ckag105_supplementary_data.zip]

Archive with 9 entries (9 files):
- ejph-2025-04-om-0285-File010.docx
- ejph-2025-04-om-0285-File011.docx
- ejph-2025-04-om-0285-File007.tiff
- ejph-2025-04-om-0285-File012.docx
- ejph-2025-04-om-0285-File014.docx
- ejph-2025-04-om-0285-File013.docx
- ejph-2025-04-om-0285-File008.docx
- ejph-2025-04-om-0285-File009.docx
- ejph-2025-04-om-0285-File006.tif
